# Supplementary material for: Afrina barna-like Virus, a Novel Virus Associated with Afrina sporoboliae, the Drop Seed Gall-Forming Nematode
Source: Viruses. 2025 Jul 23;17(8):1032. doi: 10.3390/v17081032 (PMC12390465; doi:10.3390/v17081032)
Supplement: Supplementary file 1 [file viruses-17-01032-s001.zip]

Archive with 1 entries (1 files):
- viruses-3737599-supplementary.pdf
